# Supplementary material for: Optimization of Emission Reduction Target in the Beijing–Tianjin–Hebei Region: An Atmospheric Transfer Coefficient Matrix Perspective
Source: Int J Environ Res Public Health. 2022 Oct 19;19(20):13512. doi: 10.3390/ijerph192013512 (PMC9603400; doi:10.3390/ijerph192013512)
Supplement: Supplementary file 1 [file ijerph-19-13512-s001.zip]

Archive with 1 entries (1 files):
- ijerph-1916323-supplementary.pdf
